# Supplementary material for: A novel independence test for somatic alterations in cancer shows that biology drives mutual exclusivity but chance explains most co-occurrence
Source: Genome Biol. 2016 Dec 16;17:261. doi: 10.1186/s13059-016-1114-x (PMC5162102; doi:10.1186/s13059-016-1114-x)
Supplement: Additional file 2 — Table S1. Significantly mutually exclusive alterations found in the pan-cancer data at a maximum FDR of 1%. (XLSX 16 kb) [file 13059_2016_1114_MOESM2_ESM.xlsx]

## Sheet: Table S1
Table S1: Significantly mutually exclusive alterations found in the pan-cancer data at a maximum FDR of 1%
The first four columns show the genes and the types of alteration involved (mut = point mutation; gain, loss = copy number gain, loss). The P-value is obtained using DISCOVER's mutual exclusivity test. The Q-value is the false discover rate estimated using the method of Carlson et al.
Gene 1	Gene 1 alteration	Gene 2	Gene 2 alteration	P value	Q value
CDH1	mut	TP53	mut	6.7e-15	4.6e-12
PIK3CA	mut	PIK3R1	mut	4.1e-14	1.6e-11
CSMD1	loss	CDKN2A	loss	2.9e-13	8.2e-11
PTEN	loss	CSMD1	loss	3.4e-13	8.2e-11
CSMD1	loss	CDKN2B	loss	1e-12	2.2e-10
TP53	mut	PIK3CA	mut	1.6e-12	2.9e-10
ARID1A	mut	TP53	mut	2.7e-12	4e-10
TP53	mut	CTNNB1	mut	2.7e-12	4e-10
TP53	mut	MAP3K1	mut	4.2e-11	7e-09
KRAS	mut	TP53	mut	1.2e-10	2e-08
ATM	mut	TP53	mut	1.6e-10	2.4e-08
FHIT	loss	CSMD1	loss	3.2e-10	4.9e-08
CTCF	mut	TP53	mut	1.8e-09	3e-07
GATA3	mut	TP53	mut	4e-09	7.1e-07
RB1	loss	CDKN2A	loss	5.5e-09	9.5e-07
KRAS	mut	CTNNB1	mut	7.6e-09	1.2e-06
PTEN	mut	TP53	mut	7.8e-09	1.2e-06
RB1	loss	CDKN2B	loss	8.2e-09	1.2e-06
KRAS	mut	SPOP	mut	1e-08	1.5e-06
KRAS	mut	BRAF	mut	1.2e-08	1.7e-06
RB1	loss	CSMD1	loss	2.4e-08	3.5e-06
RB1	loss	PTPRD	loss	6.1e-08	9.5e-06
KRAS	mut	CTCF	mut	8.7e-08	1.4e-05
FGFR2	mut	KRAS	mut	1.2e-07	1.8e-05
PTEN	loss	PTPRD	loss	2.3e-07	3.8e-05
PPP2R1A	mut	PIK3R1	mut	4e-07	6.6e-05
TP53	mut	PIK3R1	mut	4.3e-07	6.8e-05
CEP170	gain	WHSC1L1	gain	4.4e-07	6.8e-05
PTEN	loss	CDKN2B	loss	5.2e-07	7.9e-05
CTNNB1	mut	FBXW7	mut	6.2e-07	9.4e-05
LRP1B	loss	CDKN2B	loss	6.7e-07	9.8e-05
ZFHX3	mut	TP53	mut	8.1e-07	0.00012
PTEN	loss	CDKN2A	loss	8.4e-07	0.00012
NFATC1	loss	CSMD1	loss	8.4e-07	0.00012
WWOX	loss	CSMD1	loss	1.1e-06	0.00015
MLL2	mut	CTCF	mut	1.1e-06	0.00015
ZFHX3	mut	CTNNB1	mut	1.2e-06	0.00016
CHD4	mut	CTCF	mut	1.3e-06	0.00017
LRP1B	loss	CDKN2A	loss	1.5e-06	0.00021
GATA3	mut	PIK3CA	mut	1.7e-06	0.00023
KRAS	mut	PPP2R1A	mut	1.9e-06	0.00025
PARK2	loss	CDKN2B	loss	2e-06	0.00025
AKT3	gain	WHSC1L1	gain	2e-06	0.00025
SDCCAG8	gain	WHSC1L1	gain	2.1e-06	0.00026
ORAOV1	gain	CCNE1	gain	2.9e-06	0.00035
CCND1	gain	CCNE1	gain	2.9e-06	0.00035
MCL1	gain	WHSC1L1	gain	3.1e-06	0.00037
MDM4	gain	WHSC1L1	gain	3.2e-06	0.00037
ARID1A	mut	ARHGAP35	mut	3.2e-06	0.00037
CCND1	gain	ING1	gain	3.7e-06	0.00041
ORAOV1	gain	ING1	gain	3.7e-06	0.00041
SIN3A	mut	CTCF	mut	3.7e-06	0.00041
MDM4	gain	MYC	gain	4.3e-06	0.00048
KRAS	mut	MLLT4	mut	4.4e-06	0.00048
RBFOX1	loss	CSMD1	loss	4.7e-06	0.0005
ARID5B	mut	PPP2R1A	mut	5e-06	0.00051
CEP170	gain	CCND1	gain	5e-06	0.00051
CEP170	gain	ORAOV1	gain	5e-06	0.00051
RB1	mut	CDKN2A	loss	5e-06	0.00051
PARK2	loss	CDKN2A	loss	5.6e-06	0.00057
NRAS	mut	KRAS	mut	6e-06	0.00059
AKR1C2	gain	CCND1	gain	6.1e-06	0.00059
AKR1C2	gain	ORAOV1	gain	6.1e-06	0.00059
KRAS	mut	SMARCA4	mut	6.4e-06	0.00061
NUMA1	mut	TP53	mut	6.4e-06	0.00061
PTEN	loss	WWOX	loss	8.1e-06	0.00077
TP53	mut	EP300	mut	8.2e-06	0.00077
MTOR	mut	TP53	mut	8.5e-06	0.0008
RB1	mut	CDKN2B	loss	8.9e-06	0.00081
ASPM	mut	CTNNB1	mut	8.9e-06	0.00081
PARK2	loss	CSMD1	loss	9.7e-06	0.00088
KRAS	mut	KALRN	mut	9.7e-06	0.00088
PTEN	loss	PIK3CA	mut	1.1e-05	0.00095
CCND1	gain	BCL2L1	gain	1.1e-05	0.00096
ORAOV1	gain	BCL2L1	gain	1.1e-05	0.00096
ORAOV1	gain	IRS2	gain	1.1e-05	0.00097
CCND1	gain	IRS2	gain	1.1e-05	0.00097
KRAS	mut	EP300	mut	1.3e-05	0.0012
CHD8	mut	TP53	mut	1.3e-05	0.0012
AKT3	gain	ERBB2	gain	1.4e-05	0.0012
AKT3	gain	CCND1	gain	1.4e-05	0.0012
AKT3	gain	ORAOV1	gain	1.4e-05	0.0012
SDCCAG8	gain	ERBB2	gain	1.4e-05	0.0012
SDCCAG8	gain	ORAOV1	gain	1.5e-05	0.0012
SDCCAG8	gain	CCND1	gain	1.5e-05	0.0012
PTEN	loss	PDE4D	loss	1.6e-05	0.0013
CHL1	loss	CDKN2A	loss	1.6e-05	0.0013
CNTN6	loss	CDKN2A	loss	1.6e-05	0.0013
KRAS	mut	ATR	mut	1.7e-05	0.0014
CEP170	gain	ERBB2	gain	1.8e-05	0.0014
CHL1	loss	CDKN2B	loss	1.8e-05	0.0014
CNTN6	loss	CDKN2B	loss	1.8e-05	0.0014
CTCF	mut	ERBB2	mut	1.9e-05	0.0015
CSMD1	loss	PTPRD	loss	2.1e-05	0.0015
CTNNB1	mut	DMD	mut	2.1e-05	0.0015
CCND1	gain	MYC	gain	2.1e-05	0.0015
ORAOV1	gain	MYC	gain	2.1e-05	0.0015
KRAS	mut	PIK3CG	mut	2.1e-05	0.0015
CTNNB1	mut	ATRX	mut	2.1e-05	0.0016
CTCF	mut	CTNNB1	mut	2.3e-05	0.0017
MCL1	gain	ORAOV1	gain	2.3e-05	0.0017
MCL1	gain	CCND1	gain	2.3e-05	0.0017
TP53BP1	mut	TP53	mut	2.4e-05	0.0017
PTEN	loss	DMD	loss	2.6e-05	0.0018
CTNNB1	mut	MLL3	mut	2.6e-05	0.0019
TP53	mut	CASP8	mut	2.6e-05	0.0019
CNTN4	loss	PTPRD	loss	3e-05	0.0022
PIK3CA	mut	BCOR	mut	3.1e-05	0.0022
KRAS	mut	PIK3R1	mut	3.4e-05	0.0024
CTNNB1	mut	ABCB1	mut	3.4e-05	0.0024
PTEN	mut	ERBB2	gain	3.5e-05	0.0025
CNTN4	loss	CDKN2A	loss	3.5e-05	0.0025
CNTN4	loss	CSMD1	loss	4.1e-05	0.0029
ARID1A	mut	PIK3CA	mut	4.1e-05	0.0029
FHIT	loss	CDKN2A	loss	4.2e-05	0.0029
KRAS	mut	CDK12	mut	4.2e-05	0.0029
PIK3CA	mut	FBXW7	mut	4.3e-05	0.0029
CNTN4	loss	CDKN2B	loss	4.3e-05	0.0029
KRAS	mut	LIFR	mut	4.5e-05	0.003
CNTN6	loss	CSMD1	loss	4.5e-05	0.003
CHL1	loss	CSMD1	loss	4.5e-05	0.003
KRAS	mut	ARHGAP35	mut	4.5e-05	0.003
TP53	mut	HUWE1	mut	4.5e-05	0.003
KRAS	mut	FN1	mut	4.7e-05	0.003
KRAS	mut	NF1	mut	4.7e-05	0.003
LRP1B	loss	CSMD1	loss	4.7e-05	0.003
TP53	mut	MAP3K4	mut	4.9e-05	0.0032
PDE4D	loss	CDKN2A	loss	5e-05	0.0032
CTNNB1	mut	RASA1	mut	5.1e-05	0.0033
CTCF	mut	RBMX	mut	5.4e-05	0.0034
FHIT	loss	CDKN2B	loss	5.4e-05	0.0034
KRAS	mut	MLL3	mut	5.5e-05	0.0035
TP53	mut	NSD1	mut	5.7e-05	0.0035
WWOX	loss	PARK2	loss	5.9e-05	0.0037
FN1	mut	CTNNB1	mut	6e-05	0.0037
CTCF	mut	TRIO	mut	6.1e-05	0.0038
KRAS	mut	MDC1	mut	6.1e-05	0.0038
KRAS	mut	DICER1	mut	6.3e-05	0.0039
KRAS	mut	DMD	mut	6.5e-05	0.004
CTNNB1	mut	TAF1	mut	6.6e-05	0.004
ERBB2	gain	WHSC1L1	gain	6.6e-05	0.004
SMC3	mut	KRAS	mut	6.9e-05	0.0041
PDE4D	loss	CDKN2B	loss	6.9e-05	0.0041
SLC16A1	loss	CSMD1	loss	6.9e-05	0.0041
CTCF	mut	TAF1	mut	7e-05	0.0042
TP53	mut	BCOR	mut	7.4e-05	0.0044
TP53	mut	PIK3CB	mut	7.5e-05	0.0044
MDM4	gain	MDM2	gain	7.7e-05	0.0045
NRAS	mut	RNF43	mut	8e-05	0.0047
AGAP2	gain	CDKN2A	loss	8.1e-05	0.0047
KRAS	mut	ESR1	mut	8.2e-05	0.0048
WWOX	loss	MAP2K4	loss	8.3e-05	0.0048
RB1	loss	LRP1B	loss	8.4e-05	0.0048
MDM4	gain	KAT6A	gain	9e-05	0.0052
COL18A1	mut	PIK3CA	mut	9e-05	0.0052
CCND1	mut	MECOM	mut	9.3e-05	0.0053
CEP170	gain	KAT6A	gain	9.7e-05	0.0056
PPP2R1A	mut	RBMX	mut	0.0001	0.0058
TPR	mut	CTNNB1	mut	0.00011	0.0064
KRAS	mut	EGFR	mut	0.00011	0.0065
CTCF	mut	CIC	mut	0.00012	0.0066
CHD4	mut	CTNNB1	mut	0.00012	0.0068
CDKN2A	loss	DMD	loss	0.00012	0.0068
TPR	mut	KRAS	mut	0.00012	0.0068
CHL1	loss	PTPRD	loss	0.00012	0.0069
CNTN6	loss	PTPRD	loss	0.00012	0.0069
CBFB	mut	TP53	mut	0.00013	0.0071
KRAS	mut	FOXA2	mut	0.00013	0.0071
MDM4	gain	EGFR	gain	0.00013	0.0074
GATA3	mut	CDH1	mut	0.00013	0.0075
ARID5B	mut	FOXA2	mut	0.00014	0.0075
ATM	mut	CTCF	mut	0.00014	0.0077
MTOR	mut	KRAS	mut	0.00014	0.0079
AGAP2	gain	CDKN2B	loss	0.00016	0.0088
NFE2L2	mut	GNAS	mut	0.00017	0.0093
CTNNB1	mut	APC	mut	0.00017	0.0093
TP53	mut	ADCY1	mut	0.00017	0.0093
KRAS	mut	PRPF8	mut	0.00017	0.0093
NRAS	mut	AXIN2	mut	0.00017	0.0095
MCL1	gain	PIK3CA	mut	0.00018	0.0096
KRAS	mut	AMPH	mut	0.00018	0.0098
PTEN	loss	FHIT	loss	0.00018	0.0098
PIK3CA	mut	MYC	gain	0.00018	0.0099
